# Supplementary material for: Oral Microbial Signatures of Tobacco Chewers and Oral Cancer Patients in India
Source: Pathogens. 2023 Jan 3;12(1):78. doi: 10.3390/pathogens12010078 (PMC9864012; doi:10.3390/pathogens12010078)
Supplement: Supplementary file 1 [file pathogens-12-00078-s001.zip]

Archive with 1 entries (1 files):
- pathogens-2130058-supplementary.pdf
